# Supplementary material for: Clade-1 Vap virulence proteins of Rhodococcus equi are associated with the cell surface and support intracellular growth in macrophages
Source: PLoS One. 2025 Jan 6;20(1):e0316541. doi: 10.1371/journal.pone.0316541 (PMC11703076; doi:10.1371/journal.pone.0316541)
Supplement: S1 File — (XLSX) [file pone.0316541.s005.xlsx]

## Sheet: Data Figure 2
Clade-1 Vap virulence proteins of Rhodococcus equi are associated with the cell surface and support intracellular growth in macrophages
Zeynep Yerlikaya1,2, Raúl Miranda-CasoLuengo1, Yuting Yin1, Cheng Cheng1 and Wim G. Meijer1*
1 UCD School of Biomolecular and Biomedical Science and UCD Conway Institute, University College Dublin, Dublin 4, Ireland.
2 Department of Microbiology, School of Veterinary Medicine, Firat University, Elazığ, Türkiye
*Corresponding author
E-mail: wim.meijer@ucd.ie
Keywords: Targeting; surface protein; fusion protein; intracellular growth; pathogen; flow cytometry
Description:
Each tab contains the log 2 transformed data used for each of the plots presented in Figure 2 as described in the corresponding figure legend.

## Sheet: A) 103S
0	24	48
0.800168	1.89982	3.96245
1.28703	2.05341	6.59333
1.14727	1.886	4.48463
1.48734	5.85376	25.7741
0.829697	7.68521	40.3473
0.906167	4.76218	27.8159
0.830894	2.56969	5.21797
1.07293	3.44983	3.59914
1.23141		5.10009

## Sheet: B) 103SP-
0	24	48
1.36756	0.146019	0.028262
0.893388	0.070655	0.023552
0.899668	0.042393	ND
0.97711	0.185933	0.092325
0.771088	0.18978	0.120536
1.60287	0.500951	0.070526

## Sheet: C) DvapA
0	24	48
1.13747	0.162264	0.004868
1.18209	0.157396	0.004868
0.87866	0.045028	0.004868
1.0451	0.294545	0.149047
1.70339	0.117108	0.73725
0.794917	0.109124	0.979451
0.890981	0.273193	0.388058
0.949965	0.316655	0.058985
1.26455	0.211103	0.248357

## Sheet: D) pVapA-ST
0	24	48
1.02922	1.36483	3.6306
1.0498	0.807891	11.1188
1.19357	2.0844	16.365
1.07447	1.2073	1.55561
1.05819	3.91487	9.53025
1.00457	2.03465	7.0417
1.05553	3.77602	6.18865
1.02806	3.14539	3.50426
1.01956	1.86551	2.07871

## Sheet: E) pVapB-ST
0	24	48
0.905658	0.525724	0.103819
1.32535	0.220892	0.066268
0.812884	0.282742	ND
0.927747	0.265071	0.077312
1.10446	0.662677	0.110446
0.859271	0.196594	0.220892
1.06028	0.088357	0.06185

## Sheet: F) pVapJ-ST
0	24	48
1.56521	0.106477	0.053239
0.60692	ND	0.010648
0.979589	0.074534	ND

## Sheet: G) pVapK1-ST
0	24	48
1.07457	1.07457	3.4243
1.02898	0.616079	2.05797
1.23748	0.524715	2.42643
1.00568	0.979463	4.63887
1.07022	3.10066	2.55876
1.00109	0.947968	7.3231
1.00162	1.49553	3.17512
1.01262	1.47848	3.49399
1.00574	1.87633	5.70849

## Sheet: H) pVapK2-ST
0	24	48
1.04152	1.31429	3.00819
1.11091	1.09377	2.05432
1.0651	1.64001	2.85842
1.03175	1.47292	1.12759

## Sheet: I) pVapL-ST
0	24	48
0.846138	0.147842	0.018596
1.07921	0.122117	0.010228
1.14368	0.168298	0.014877

[truncated: 6 more sheets: J) pVapN-ST, K) pVapM-ST, L) pVapO-ST, M) pVapP-ST, N) pVapR-ST, O) pVapS-ST]
