# Supplementary material for: Clade-1 Vap virulence proteins of Rhodococcus equi are associated with the cell surface and support intracellular growth in macrophages
Source: PLoS One. 2025 Jan 6;20(1):e0316541. doi: 10.1371/journal.pone.0316541 (PMC11703076; doi:10.1371/journal.pone.0316541)
Supplement: S2 File — (XLSX) [file pone.0316541.s006.xlsx]

## Sheet: Data Figure 3
Clade-1 Vap virulence proteins of Rhodococcus equi are associated with the cell surface and support intracellular growth in macrophages
Zeynep Yerlikaya1,2, Raúl Miranda-CasoLuengo1, Yuting Yin1, Cheng Cheng1 and Wim G. Meijer1*
1 UCD School of Biomolecular and Biomedical Science and UCD Conway Institute, University College Dublin, Dublin 4, Ireland.
2 Department of Microbiology, School of Veterinary Medicine, Firat University, Elazığ, Türkiye
*Corresponding author
E-mail: wim.meijer@ucd.ie
Keywords: Targeting; surface protein; fusion protein; intracellular growth; pathogen; flow cytometry
Description:
Each tab contains the log 2 transformed data used for each of the plots presented in Figure 3 as described in the corresponding figure legend.

## Sheet: A) Equine
VapA-ST	Tryp VapA-ST	VapD-ST
61.918	0.299715	0.167178
59.2129	0.410028	0.153861
44.9685	0.200568	0.194038
113.223	0.758724
30.9991	0.950157
85.4516

## Sheet: B) Porcine
VapK2-ST	VapK2-ST Tryp	VapK1-ST	VapK1-ST Tryp	VapB-ST	VapB-ST Tryp	VapJ-ST	VapL-ST	VapM-ST
83.0423	1.19016	20.4411	0.374815	1.1019	0.798852	0.41199	0.217967	0.240347
124.159	0.958653	31.3005	0.340055	2.11268	0.73892	0.0272916	0.167736	0.0123784
134.074	1.51086	15.3128	0.31945	2.24639	0.336766	0.0237752	0.149679	0.167637

## Sheet: C) Bovine
VapN-ST	VapN-ST Tryp	VapO-ST	VapP-ST	VapR-ST	VapS-ST
36.2433	0.731906	0.6525	0.237005	0.27083	0.348398
28.9126	0.365448	0.286787	1.60296	0.23845	0.433367
36.7665	0.261452	0.0309006	1.01467	0.0984654	0.217825
10.4784
17.4938
10.9418
